# Supplementary material for: Multiomics Strategy Reveals the Mechanism of Action and Ameliorating Effect of Deer Velvet Antler Water Extracts on DSS-Induced Colitis
Source: Biomedicines. 2023 Jul 6;11(7):1913. doi: 10.3390/biomedicines11071913 (PMC10377209; doi:10.3390/biomedicines11071913)
Supplement: Supplementary file 1 [file biomedicines-11-01913-s001.zip]

Archive with 2 entries (2 files):
- Supplementary_Table_and_fig_R.pdf
- western-blotting-raw-data.pdf
